# Supplementary material for: Proteomic Insights into Human Limbal Epithelial Progenitor-Derived Small Extracellular Vesicles
Source: Stem Cell Rev Rep. 2025 Apr 16;21(5):1578–93. doi: 10.1007/s12015-025-10877-w (PMC12316787; doi:10.1007/s12015-025-10877-w)
Supplement: Supplementary file 3 — Supplementary file3 (XLSX 351 KB) [file 12015_2025_10877_MOESM3_ESM.xlsx]

## Sheet: enrichGO Proteomics data LEPC c
ONTOLOGY

## Sheet: gseaGO Proteomics data LEPC cut
ID

## Sheet: KEGG_pathway Proteomics data LE
category

## Sheet: KEGG_module Proteomics data LEP
ID

## Sheet: WikiPathways Proteomics data LE
ID

## Sheet: WikiPathways_gsea Proteomics da
ID

## Sheet: Reactome Proteomics data LEPC c
ID

## Sheet: Reactome_gsea Proteomics data L
ID

## Sheet: DOSE_gsea Proteomics data LEPC 
ID

## Sheet: DGN Proteomics data LEPC cutoff
ID

[truncated: 1 more sheets: DGN_gsea Proteomics data LEPC c]
