# Supplementary material for: Proteomic Insights into Human Limbal Epithelial Progenitor-Derived Small Extracellular Vesicles
Source: Stem Cell Rev Rep. 2025 Apr 16;21(5):1578–93. doi: 10.1007/s12015-025-10877-w (PMC12316787; doi:10.1007/s12015-025-10877-w)
Supplement: Supplementary file 4 — Supplementary file4 (XLSX 10 KB) [file 12015_2025_10877_MOESM4_ESM.xlsx]

## Sheet: chart_B25003FBB5791736348301898
Commonly expressed genes in all three cell types
Category	Term	Count	%	PValue
GOTERM_CC_DIRECT	GO:0070062~extracellular exosome	90	93.75	1.29856e-78
GOTERM_CC_DIRECT	GO:0005925~focal adhesion	33	34.375	2.98324e-30
GOTERM_CC_DIRECT	GO:0042470~melanosome	22	22.9167	2.8657e-29
GOTERM_CC_DIRECT	GO:0062023~collagen-containing extracellular matrix	22	22.9167	6.11322e-17
GOTERM_CC_DIRECT	GO:0005576~extracellular region	42	43.75	7.78684e-16
GOTERM_CC_DIRECT	GO:0016020~membrane	63	65.625	2.5753e-15
GOTERM_CC_DIRECT	GO:0005829~cytosol	62	64.5833	3.31551e-14
GOTERM_CC_DIRECT	GO:0031982~vesicle	15	15.625	3.3799e-14
GOTERM_CC_DIRECT	GO:0005788~endoplasmic reticulum lumen	17	17.7083	9.35269e-13
GOTERM_CC_DIRECT	GO:0009986~cell surface	21	21.875	1.90793e-11
GOTERM_CC_DIRECT	GO:0048471~perinuclear region of cytoplasm	22	22.9167	2.50218e-11
GOTERM_CC_DIRECT	GO:0005886~plasma membrane	57	59.375	4.00774e-11
GOTERM_CC_DIRECT	GO:0034774~secretory granule lumen	11	11.4583	1.41766e-10
GOTERM_CC_DIRECT	GO:1903561~extracellular vesicle	12	12.5	1.65094e-10
GOTERM_CC_DIRECT	GO:0005615~extracellular space	32	33.3333	4.98487e-10
GOTERM_CC_DIRECT	GO:0005737~cytoplasm	54	56.25	2.18154e-08
GOTERM_CC_DIRECT	GO:0045121~membrane raft	11	11.4583	5.39386e-08
GOTERM_CC_DIRECT	GO:0072562~blood microparticle	10	10.4167	8.07754e-08
GOTERM_CC_DIRECT	GO:1904813~ficolin-1-rich granule lumen	9	9.375	1.11884e-07
